# Supplementary material for: Taxonomic study of the genus Aoyuanus Ding & Chen, with descriptions of two new species (Hemiptera, Fulgoromorpha, Delphacidae)
Source: Zookeys. 2019 Feb 6;(822):53–65. doi: 10.3897/zookeys.822.26929 (PMC6374357; doi:10.3897/zookeys.822.26929)
Supplement: XML Treatment for Aoyuanus [file zookeys.822.26929-treatment1.xml]

<!DOCTYPE tp:taxon-treatment
  PUBLIC "-//TaxonX//DTD Taxonomic Treatment Publishing DTD v0 20100105//EN" "tax-treatment-NSO.dtd">
<tp:taxon-treatment xmlns:tp="http://www.plazi.org/taxpub"><tp:treatment-meta><kwd-group><label>Taxon classification</label><kwd><named-content xmlns:xlink="http://www.w3.org/1999/xlink" content-type="kingdom">Animalia</named-content></kwd><kwd><named-content xmlns:xlink="http://www.w3.org/1999/xlink" content-type="order">Hemiptera</named-content></kwd><kwd><named-content xmlns:xlink="http://www.w3.org/1999/xlink" content-type="family">Delphacidae</named-content></kwd></kwd-group><mixed-citation publication-type="journal"><person-group><name><surname>Zhou</surname><given-names>Zheng-Xiang</given-names></name><name><surname>Yang</surname><given-names>Lin</given-names></name><name><surname>Chen</surname><given-names>Xiang-Sheng</given-names></name></person-group><article-title>Taxonomic study of the genus <italic><tp:taxon-name><tp:taxon-name-part taxon-name-part-type="genus" reg="Aoyuanus">Aoyuanus</tp:taxon-name-part></tp:taxon-name></italic> Ding &amp; Chen, with descriptions of two new species (<tp:taxon-name><tp:taxon-name-part taxon-name-part-type="order">Hemiptera</tp:taxon-name-part></tp:taxon-name>, <tp:taxon-name><tp:taxon-name-part taxon-name-part-type="infraorder">Fulgoromorpha</tp:taxon-name-part></tp:taxon-name>, <tp:taxon-name><tp:taxon-name-part taxon-name-part-type="family">Delphacidae</tp:taxon-name-part></tp:taxon-name>)</article-title><source>Zookeys</source><day>6</day><month>2</month><year>2019</year><volume>2019</volume><issue>822</issue><fpage>53</fpage><lpage>65</lpage><pub-id pub-id-type="doi">10.3897/zookeys.822.26929</pub-id></mixed-citation></tp:treatment-meta><tp:nomenclature><tp:taxon-name>
            <tp:taxon-name-part taxon-name-part-type="genus" reg="Aoyuanus">Aoyuanus</tp:taxon-name-part>
          </tp:taxon-name><tp:taxon-authority>Ding &amp; Chen, 2001</tp:taxon-authority><tp:nomenclature-citation-list><tp:nomenclature-citation><tp:taxon-name>
                <tp:taxon-name-part taxon-name-part-type="genus" reg="Aoyuanus">Aoyuanus</tp:taxon-name-part>
              </tp:taxon-name><comment>Ding &amp; Chen, 2001: 328; Ding, 2006: 358.</comment></tp:nomenclature-citation></tp:nomenclature-citation-list></tp:nomenclature><tp:treatment-sec sec-type="type species" id="SECID0EVEAC"><title>Type species.</title><p><italic><tp:taxon-name><tp:taxon-name-part taxon-name-part-type="genus" reg="Aoyuanus">Aoyuanus</tp:taxon-name-part><tp:taxon-name-part taxon-name-part-type="species" reg="furcatus">furcatus</tp:taxon-name-part></tp:taxon-name></italic> Ding &amp; Chen, 2001, by original designation.</p></tp:treatment-sec><tp:treatment-sec sec-type="diagnosis" id="SECID0EGFAC"><title>Diagnosis.</title><p>Small sized. Frons with median carina forked at base (Figs <xref ref-type="fig" rid="F1">5</xref>, <xref ref-type="fig" rid="F3">24</xref>, <xref ref-type="fig" rid="F5">44</xref>). Pygofer asymmetrical in posterior view (Figs <xref ref-type="fig" rid="F2">12</xref>, <xref ref-type="fig" rid="F4">31</xref>, <xref ref-type="fig" rid="F6">51</xref>). Aedeagus forked at base (Figs <xref ref-type="fig" rid="F2">15</xref>, <xref ref-type="fig" rid="F2">16</xref>, <xref ref-type="fig" rid="F4">34</xref>, <xref ref-type="fig" rid="F4">35</xref>, <xref ref-type="fig" rid="F6">54</xref>, <xref ref-type="fig" rid="F6">55</xref>). Parameres simple, asymmetrical (Figs <xref ref-type="fig" rid="F2">17</xref>, <xref ref-type="fig" rid="F2">18</xref>, <xref ref-type="fig" rid="F4">36–38</xref>, <xref ref-type="fig" rid="F6">56–59</xref>).</p></tp:treatment-sec><tp:treatment-sec sec-type="description" id="SECID0EMHAC"><title>Description.</title><p><italic>Coloration.</italic> General color yellow to black (Figs <xref ref-type="fig" rid="F1">1</xref>, <xref ref-type="fig" rid="F1">2</xref>, <xref ref-type="fig" rid="F3">20</xref>, <xref ref-type="fig" rid="F3">21</xref>, <xref ref-type="fig" rid="F5">40</xref>, <xref ref-type="fig" rid="F5">41</xref>). Head with vertex, frons, face and antennae yellow to dark brown (Figs <xref ref-type="fig" rid="F1">4–6</xref>, <xref ref-type="fig" rid="F3">23–25</xref>, <xref ref-type="fig" rid="F5">43–45</xref>). Postclypeus paler than frontoclypeus (Figs <xref ref-type="fig" rid="F1">5</xref>, <xref ref-type="fig" rid="F3">24</xref>, <xref ref-type="fig" rid="F5">44</xref>). Pronotum and mesonotum yellow to yellowish brown (Figs <xref ref-type="fig" rid="F1">4</xref>, <xref ref-type="fig" rid="F3">23</xref>, <xref ref-type="fig" rid="F5">43</xref>). Forewings hyaline, with dark marking at apex (Figs <xref ref-type="fig" rid="F1">4</xref>, <xref ref-type="fig" rid="F3">23</xref>, <xref ref-type="fig" rid="F5">43</xref>). Legs yellow to yellowish brown (Figs <xref ref-type="fig" rid="F1">1</xref>, <xref ref-type="fig" rid="F1">2</xref>, <xref ref-type="fig" rid="F3">21</xref>, <xref ref-type="fig" rid="F3">22</xref>, <xref ref-type="fig" rid="F5">40</xref>, <xref ref-type="fig" rid="F5">41</xref>). Abdomen black, with yellow marking at lateral margins (Figs <xref ref-type="fig" rid="F1">1</xref>, <xref ref-type="fig" rid="F1">2</xref>, <xref ref-type="fig" rid="F3">21</xref>, <xref ref-type="fig" rid="F3">22</xref>, <xref ref-type="fig" rid="F5">40</xref>, <xref ref-type="fig" rid="F5">41</xref>).</p><p><italic>Structure.</italic> Head including eyes narrower than pronotum (Figs <xref ref-type="fig" rid="F1">4</xref>, <xref ref-type="fig" rid="F3">23</xref>, <xref ref-type="fig" rid="F5">43</xref>). Vertex subquadrate, apically arched or truncate, keeled carinae project or not, narrower at apex than at base, submedian carinae not uniting at apex (Figs <xref ref-type="fig" rid="F1">4</xref>, <xref ref-type="fig" rid="F3">23</xref>, <xref ref-type="fig" rid="F5">43</xref>). Frons with median carina forked between eyes, longer at middle line than wide at widest <!--PageBreak -->part, widest at top of ocelli, lateral carinae distinctly narrowed dorsally between eyes (Figs <xref ref-type="fig" rid="F1">4</xref>, <xref ref-type="fig" rid="F1">5</xref>, <xref ref-type="fig" rid="F3">23</xref>, <xref ref-type="fig" rid="F3">24</xref>, <xref ref-type="fig" rid="F5">43</xref>, <xref ref-type="fig" rid="F5">44</xref>). Antennae cylindrical, with basal segment shorter than second, reaching postclypeus suture (Figs <xref ref-type="fig" rid="F1">5</xref>, <xref ref-type="fig" rid="F3">24</xref>, <xref ref-type="fig" rid="F5">44</xref>). Pronotum with lateral carinae almost attaining hind margin (Figs <xref ref-type="fig" rid="F1">4</xref>, <xref ref-type="fig" rid="F3">23</xref>, <xref ref-type="fig" rid="F5">43</xref>). Posttibial spur with approximately 12–20 teeth.</p><p><italic>Male genitalia.</italic> Pygofer in profile distinctly wider ventrally than dorsally, asymmetrical in caudal view. Medioventral process at ventral margin of pygofer opening (Figs <xref ref-type="fig" rid="F2">10–12</xref>, <xref ref-type="fig" rid="F4">29–31</xref>, <xref ref-type="fig" rid="F6">49–51</xref>). Diaphragm broad, with dorsal margin incised, V-shaped (Figs <xref ref-type="fig" rid="F2">12</xref>, <xref ref-type="fig" rid="F4">31</xref>, <xref ref-type="fig" rid="F6">51</xref>). Aedeagus forked at base (Figs <xref ref-type="fig" rid="F2">15</xref>, <xref ref-type="fig" rid="F2">16</xref>, <xref ref-type="fig" rid="F4">34</xref>, <xref ref-type="fig" rid="F4">35</xref>, <xref ref-type="fig" rid="F6">54</xref>, <xref ref-type="fig" rid="F6">55</xref>). Parameres simple, asymmetrical (Figs <xref ref-type="fig" rid="F2">17</xref>, <xref ref-type="fig" rid="F2">18</xref>, <xref ref-type="fig" rid="F4">36–38</xref>, <xref ref-type="fig" rid="F6">56–59</xref>). Suspensorium present, Y-shaped, relative length between anal segment and aedeagus (Figs <xref ref-type="fig" rid="F2">19</xref>, <xref ref-type="fig" rid="F4">39</xref>, <xref ref-type="fig" rid="F6">60</xref>). Anal segment with a pair of processes or none (Figs <xref ref-type="fig" rid="F2">13</xref>, <xref ref-type="fig" rid="F2">14</xref>, <xref ref-type="fig" rid="F4">32</xref>, <xref ref-type="fig" rid="F4">33</xref>, <xref ref-type="fig" rid="F6">52</xref>, <xref ref-type="fig" rid="F6">53</xref>).</p></tp:treatment-sec><tp:treatment-sec sec-type="distribution" id="SECID0EDBAE"><title>Distribution.</title><p>Oriental region (China).</p></tp:treatment-sec><tp:treatment-sec sec-type="remarks" id="SECID0EIBAE"><title>Remarks.</title><p>This genus is extremely similar to <italic><tp:taxon-name><tp:taxon-name-part taxon-name-part-type="genus" reg="Indozuriel">Indozuriel</tp:taxon-name-part></tp:taxon-name></italic> Fennah, 1973 in appearance and is similar to <italic><tp:taxon-name><tp:taxon-name-part taxon-name-part-type="genus" reg="Javesella">Javesella</tp:taxon-name-part></tp:taxon-name></italic> Fennah, 1963 in shaped of aedeagus, but can be easily distinguished from the latter by the pygofer asymmetrical in caudal view (pygofer symmetrical in caudal view in <italic><tp:taxon-name><tp:taxon-name-part taxon-name-part-type="genus" reg="Indozuriel">Indozuriel</tp:taxon-name-part></tp:taxon-name></italic> and <italic><tp:taxon-name><tp:taxon-name-part taxon-name-part-type="genus" reg="Javesella">Javesella</tp:taxon-name-part></tp:taxon-name></italic>); parameres asymmetrical (parameres symmetrical in <italic><tp:taxon-name><tp:taxon-name-part taxon-name-part-type="genus" reg="Indozuriel">Indozuriel</tp:taxon-name-part></tp:taxon-name></italic> and <italic><tp:taxon-name><tp:taxon-name-part taxon-name-part-type="genus" reg="Javesella">Javesella</tp:taxon-name-part></tp:taxon-name></italic>).</p><sec sec-type="Key to species of genus Aoyuanus (males)" id="SECID0EYCAE"><title>Key to species of genus <italic><tp:taxon-name><tp:taxon-name-part taxon-name-part-type="genus" reg="Aoyuanus">Aoyuanus</tp:taxon-name-part></tp:taxon-name></italic> (males)</title><table-wrap content-type="key" position="anchor" orientation="portrait"><table id="TID0EOCAE" rules="all"><tbody><tr><td rowspan="1" colspan="1">1</td><td rowspan="1" colspan="1">Pygofer with three medioventral processes (Fig. <xref ref-type="fig" rid="F2">12</xref>); anal segment without process (Figs <xref ref-type="fig" rid="F2">13</xref>, <xref ref-type="fig" rid="F2">14</xref>)</td><td rowspan="1" colspan="1">
                      <bold><italic><tp:taxon-name>
                            <tp:taxon-name-part taxon-name-part-type="genus" reg="Aoyuanus">A.</tp:taxon-name-part>
                            <tp:taxon-name-part taxon-name-part-type="species" reg="furcatus">furcatus</tp:taxon-name-part>
                          </tp:taxon-name></italic></bold>
                    </td></tr><tr><td rowspan="1" colspan="1">–</td><td rowspan="1" colspan="1">Pygofer with a medioventral process (Figs <xref ref-type="fig" rid="F4">31</xref>, <xref ref-type="fig" rid="F6">51</xref>); anal segment with a pair of processes (Figs <xref ref-type="fig" rid="F4">32</xref>, <xref ref-type="fig" rid="F4">33</xref>, <xref ref-type="fig" rid="F6">52</xref>, <xref ref-type="fig" rid="F6">53</xref>)</td><td rowspan="1" colspan="1">
                      <bold>2</bold>
                    </td></tr><tr><td rowspan="1" colspan="1">2</td><td rowspan="1" colspan="1">Medioventral process not forked at apex (Fig. <xref ref-type="fig" rid="F4">31</xref>); anal segment with processes symmetrical, broad at apex (Figs <xref ref-type="fig" rid="F4">32</xref>, <xref ref-type="fig" rid="F4">33</xref>)</td><td rowspan="1" colspan="1">
                      <bold><italic><tp:taxon-name><tp:taxon-name-part taxon-name-part-type="genus" reg="Aoyuanus">A.</tp:taxon-name-part><tp:taxon-name-part taxon-name-part-type="species" reg="spathulus">spathulus</tp:taxon-name-part></tp:taxon-name></italic> sp. n.</bold>
                    </td></tr><tr><td rowspan="1" colspan="1">–</td><td rowspan="1" colspan="1">Medioventral process forked at apex (Fig. <xref ref-type="fig" rid="F6">51</xref>); anal segment with two asymmetrical processes, pointed at apex (Figs <xref ref-type="fig" rid="F6">52</xref>, <xref ref-type="fig" rid="F6">53</xref>)</td><td rowspan="1" colspan="1">
                      <bold><italic><tp:taxon-name><tp:taxon-name-part taxon-name-part-type="genus" reg="Aoyuanus">A.</tp:taxon-name-part><tp:taxon-name-part taxon-name-part-type="species" reg="varius">varius</tp:taxon-name-part></tp:taxon-name></italic> sp. n.</bold>
                    </td></tr></tbody></table></table-wrap></sec></tp:treatment-sec><tp:treatment-sec><!--Section generated to contain objects referenced in tp:taxon-treatment.--><fig id="F1" position="float" orientation="portrait"><label>Figures 1–9.</label><caption><p><italic><tp:taxon-name><tp:taxon-name-part taxon-name-part-type="genus" reg="Aoyuanus">Aoyuanus</tp:taxon-name-part><tp:taxon-name-part taxon-name-part-type="species" reg="furcatus">furcatus</tp:taxon-name-part></tp:taxon-name></italic> Ding &amp; Chen, 2001, male. <bold>1–2</bold> male habitus (dorsal and lateral views) <bold>3</bold> forewing <bold>4, 7</bold> head and thorax, dorsal view <bold>5, 8</bold> front <bold>6, 9</bold> head and thorax, lateral view. Scale bars: 0.5 mm.</p></caption><graphic xmlns:xlink="http://www.w3.org/1999/xlink" xlink:href="zookeys-822-053-g001.jpg" position="float" orientation="portrait" xlink:type="simple" id="oo_262306.jpg"/></fig><fig id="F3" position="float" orientation="portrait"><label>Figures 20–28.</label><caption><p><italic><tp:taxon-name><tp:taxon-name-part taxon-name-part-type="genus" reg="Aoyuanus">Aoyuanus</tp:taxon-name-part><tp:taxon-name-part taxon-name-part-type="species" reg="spathulus">spathulus</tp:taxon-name-part></tp:taxon-name></italic> sp. n., male. <bold>20–21</bold> male habitus (dorsal and lateral views) <bold>22</bold> forewing <bold>23, 26</bold> head and thorax, dorsal view <bold>24, 27</bold> front <bold>25, 28</bold> head and thorax, lateral view. Scale bars: 0.5 mm.</p></caption><graphic xmlns:xlink="http://www.w3.org/1999/xlink" xlink:href="zookeys-822-053-g003.jpg" position="float" orientation="portrait" xlink:type="simple" id="oo_262308.jpg"/></fig><fig id="F5" position="float" orientation="portrait"><label>Figures 40–48.</label><caption><p><italic><tp:taxon-name><tp:taxon-name-part taxon-name-part-type="genus" reg="Aoyuanus">Aoyuanus</tp:taxon-name-part><tp:taxon-name-part taxon-name-part-type="species" reg="varius">varius</tp:taxon-name-part></tp:taxon-name></italic> sp. n., male. <bold>40–41</bold> male habitus (dorsal and lateral views) <bold>42</bold> forewing <bold>43, 46</bold> head and thorax, dorsal view <bold>44, 47</bold> front <bold>45, 48</bold> head and thorax, lateral view. Scale bars: 0.5 mm.</p></caption><graphic xmlns:xlink="http://www.w3.org/1999/xlink" xlink:href="zookeys-822-053-g005.jpg" position="float" orientation="portrait" xlink:type="simple" id="oo_262310.jpg"/></fig><fig id="F2" position="float" orientation="portrait"><label>Figures 10–19.</label><caption><p><italic><tp:taxon-name><tp:taxon-name-part taxon-name-part-type="genus" reg="Aoyuanus">Aoyuanus</tp:taxon-name-part><tp:taxon-name-part taxon-name-part-type="species" reg="furcatus">furcatus</tp:taxon-name-part></tp:taxon-name></italic> Ding &amp; Chen, 2001, male. <bold>10</bold> genitalia, caudal view <bold>11</bold> genitalia, lateral view <bold>12</bold> diaphragm, caudal view <bold>13</bold> anal segment, caudal view <bold>14</bold> anal segment, left view <bold>15</bold> aedeagus, left view <bold>16</bold> aedeagus, ventral view <bold>17</bold> left paramere, caudal view <bold>18</bold> left paramere, left lateral view <bold>19</bold> suspensorium. Scale bars: 0.2 mm (<bold>10–14</bold>); 0.1 mm (<bold>15–19</bold>).</p></caption><graphic xmlns:xlink="http://www.w3.org/1999/xlink" xlink:href="zookeys-822-053-g002.jpg" position="float" orientation="portrait" xlink:type="simple" id="oo_262307.jpg"/></fig><fig id="F4" position="float" orientation="portrait"><label>Figures 29–39.</label><caption><p><italic><tp:taxon-name><tp:taxon-name-part taxon-name-part-type="genus" reg="Aoyuanus">Aoyuanus</tp:taxon-name-part><tp:taxon-name-part taxon-name-part-type="species" reg="spathulus">spathulus</tp:taxon-name-part></tp:taxon-name></italic> sp. n., male. <bold>29</bold> genitalia, caudal view <bold>30</bold> genitalia, lateral view <bold>31</bold> diaphragm, caudal view <bold>32</bold> anal segment, left view <bold>33</bold> anal segment, caudal view <bold>34</bold> aedeagus, left view <bold>35</bold> aedeagus, ventral view <bold>36</bold> parameres, caudal view <bold>37</bold> left paramere, left lateral view <bold>38</bold> right paramere, right lateral view <bold>39</bold> suspensorium. Scale bars: 0.2 mm (<bold>29–33</bold>); 0.1 mm (<bold>34–39</bold>).</p></caption><graphic xmlns:xlink="http://www.w3.org/1999/xlink" xlink:href="zookeys-822-053-g004.jpg" position="float" orientation="portrait" xlink:type="simple" id="oo_262309.jpg"/></fig><fig id="F6" position="float" orientation="portrait"><label>Figures 49–60.</label><caption><p><italic><tp:taxon-name><tp:taxon-name-part taxon-name-part-type="genus" reg="Aoyuanus">Aoyuanus</tp:taxon-name-part><tp:taxon-name-part taxon-name-part-type="species" reg="varius">varius</tp:taxon-name-part></tp:taxon-name></italic> sp. n., male. <bold>49</bold> genitalia, caudal view <bold>50</bold> genitalia, lateral view <bold>51</bold> diaphragm, caudal view <bold>52</bold> anal segment, left view <bold>53</bold> anal segment, caudal view <bold>54</bold> aedeagus, left view <bold>55</bold> Aedeagus, ventral view <bold>56</bold> left paramere, caudal view <bold>57</bold> right paramere, caudal view <bold>58</bold> Left paramere, left lateral view <bold>59</bold> right paramere, right lateral view <bold>60</bold> suspensorium. Scale bars: 0.2 mm (<bold>49–53</bold>); 0.1 mm (<bold>54–60</bold>).</p></caption><graphic xmlns:xlink="http://www.w3.org/1999/xlink" xlink:href="zookeys-822-053-g006.jpg" position="float" orientation="portrait" xlink:type="simple" id="oo_262311.jpg"/></fig></tp:treatment-sec></tp:taxon-treatment>
