# Supplementary material for: Taxonomic study of the genus Aoyuanus Ding & Chen, with descriptions of two new species (Hemiptera, Fulgoromorpha, Delphacidae)
Source: Zookeys. 2019 Feb 6;(822):53–65. doi: 10.3897/zookeys.822.26929 (PMC6374357; doi:10.3897/zookeys.822.26929)
Supplement: XML Treatment for Aoyuanus furcatus [file zookeys.822.26929-treatment2.xml]

<!DOCTYPE tp:taxon-treatment
  PUBLIC "-//TaxonX//DTD Taxonomic Treatment Publishing DTD v0 20100105//EN" "tax-treatment-NSO.dtd">
<tp:taxon-treatment xmlns:tp="http://www.plazi.org/taxpub"><tp:treatment-meta><kwd-group><label>Taxon classification</label><kwd><named-content xmlns:xlink="http://www.w3.org/1999/xlink" content-type="kingdom">Animalia</named-content></kwd><kwd><named-content xmlns:xlink="http://www.w3.org/1999/xlink" content-type="order">Hemiptera</named-content></kwd><kwd><named-content xmlns:xlink="http://www.w3.org/1999/xlink" content-type="family">Delphacidae</named-content></kwd></kwd-group><mixed-citation publication-type="journal"><person-group><name><surname>Zhou</surname><given-names>Zheng-Xiang</given-names></name><name><surname>Yang</surname><given-names>Lin</given-names></name><name><surname>Chen</surname><given-names>Xiang-Sheng</given-names></name></person-group><article-title>Taxonomic study of the genus <italic><tp:taxon-name><tp:taxon-name-part taxon-name-part-type="genus" reg="Aoyuanus">Aoyuanus</tp:taxon-name-part></tp:taxon-name></italic> Ding &amp; Chen, with descriptions of two new species (<tp:taxon-name><tp:taxon-name-part taxon-name-part-type="order">Hemiptera</tp:taxon-name-part></tp:taxon-name>, <tp:taxon-name><tp:taxon-name-part taxon-name-part-type="infraorder">Fulgoromorpha</tp:taxon-name-part></tp:taxon-name>, <tp:taxon-name><tp:taxon-name-part taxon-name-part-type="family">Delphacidae</tp:taxon-name-part></tp:taxon-name>)</article-title><source>Zookeys</source><day>6</day><month>2</month><year>2019</year><volume>2019</volume><issue>822</issue><fpage>53</fpage><lpage>65</lpage><pub-id pub-id-type="doi">10.3897/zookeys.822.26929</pub-id></mixed-citation></tp:treatment-meta><tp:nomenclature><tp:taxon-name>
            <tp:taxon-name-part taxon-name-part-type="genus" reg="Aoyuanus">Aoyuanus</tp:taxon-name-part>
            <tp:taxon-name-part taxon-name-part-type="species" reg="furcatus">furcatus</tp:taxon-name-part>
          </tp:taxon-name><tp:taxon-authority>Ding &amp; Chen, 2001</tp:taxon-authority><xref ref-type="fig" rid="F1">Figs 1–9</xref><xref ref-type="fig" rid="F2">, 10–19</xref><tp:nomenclature-citation-list><tp:nomenclature-citation><tp:taxon-name>
                <tp:taxon-name-part taxon-name-part-type="genus" reg="Aoyuanus">Aoyuanus</tp:taxon-name-part>
                <tp:taxon-name-part taxon-name-part-type="species" reg="furcatus">furcatus</tp:taxon-name-part>
              </tp:taxon-name><comment>Ding &amp; Chen, 2001: 328–329, figs 33–40; Ding, 2006: 358–360, fig. 189.</comment></tp:nomenclature-citation></tp:nomenclature-citation-list></tp:nomenclature><tp:treatment-sec sec-type="material" id="SECID0E5JAE"><title>Material examined.</title><p>15 ♂♂, China: Hubei, Yingshan County, Dabieshan, 2 Jul 2014, Z-X Zhou. 6 ♂♂, Hunan, Wugang County, Yunshan, 18 Aug 1999, X-S Chen.</p></tp:treatment-sec><tp:treatment-sec sec-type="description" id="SECID0EDKAE"><title>Short redescription.</title><p>Pygofer and parameres asymmetrical. Suspensorium ring-shaped, membranous.</p></tp:treatment-sec><tp:treatment-sec sec-type="distribution" id="SECID0EIKAE"><title>Distribution.</title><p>Hubei, Guizhou, Hunan, Zhejiang.</p></tp:treatment-sec><tp:treatment-sec sec-type="remarks" id="SECID0ENKAE"><title>Remarks.</title><p>Based on the illustrations (Figs <xref ref-type="fig" rid="F1">1</xref>–<xref ref-type="fig" rid="F2">19</xref>) and description by Ding and Chen (2001), this species can be distinguished from other species of the genus by the following characters: pygofer with three medioventral processes; anal segment without process, suspensorium ring-shaped. This species is also similar to <italic><tp:taxon-name><tp:taxon-name-part taxon-name-part-type="genus" reg="Indozuriel">Indozuriel</tp:taxon-name-part><tp:taxon-name-part taxon-name-part-type="species" reg="rostri">rostri</tp:taxon-name-part></tp:taxon-name></italic> Ding &amp; Zhou, 1973 in appearance, but can be easily distinguished from the latter by the parameres without curved apically (parameres with curved apically in <italic><tp:taxon-name><tp:taxon-name-part taxon-name-part-type="genus" reg="Indozuriel">I.</tp:taxon-name-part><tp:taxon-name-part taxon-name-part-type="species" reg="rostri">rostri</tp:taxon-name-part></tp:taxon-name></italic>). This species is also similar to <italic><tp:taxon-name><tp:taxon-name-part taxon-name-part-type="genus" reg="Javesella">Javesella</tp:taxon-name-part><tp:taxon-name-part taxon-name-part-type="species" reg="salina">salina</tp:taxon-name-part></tp:taxon-name></italic> (Haupt, 1924) in the shaped of aedeagus, but can be easily distinguished from the latter by the pygofer having a medioventral processes (pygofer without medioventral process in <italic><tp:taxon-name><tp:taxon-name-part taxon-name-part-type="genus" reg="Javesella">J.</tp:taxon-name-part><tp:taxon-name-part taxon-name-part-type="species" reg="salina">salina</tp:taxon-name-part></tp:taxon-name></italic>).</p><fig id="F1" position="float" orientation="portrait"><label>Figures 1–9.</label><caption><p><italic><tp:taxon-name><tp:taxon-name-part taxon-name-part-type="genus" reg="Aoyuanus">Aoyuanus</tp:taxon-name-part><tp:taxon-name-part taxon-name-part-type="species" reg="furcatus">furcatus</tp:taxon-name-part></tp:taxon-name></italic> Ding &amp; Chen, 2001, male. <bold>1–2</bold> male habitus (dorsal and lateral views) <bold>3</bold> forewing <bold>4, 7</bold> head and thorax, dorsal view <bold>5, 8</bold> front <bold>6, 9</bold> head and thorax, lateral view. Scale bars: 0.5 mm.</p></caption><graphic xmlns:xlink="http://www.w3.org/1999/xlink" xlink:href="zookeys-822-053-g001.jpg" position="float" orientation="portrait" xlink:type="simple" id="oo_262306.jpg"/></fig><fig id="F2" position="float" orientation="portrait"><label>Figures 10–19.</label><caption><p><italic><tp:taxon-name><tp:taxon-name-part taxon-name-part-type="genus" reg="Aoyuanus">Aoyuanus</tp:taxon-name-part><tp:taxon-name-part taxon-name-part-type="species" reg="furcatus">furcatus</tp:taxon-name-part></tp:taxon-name></italic> Ding &amp; Chen, 2001, male. <bold>10</bold> genitalia, caudal view <bold>11</bold> genitalia, lateral view <bold>12</bold> diaphragm, caudal view <bold>13</bold> anal segment, caudal view <bold>14</bold> anal segment, left view <bold>15</bold> aedeagus, left view <bold>16</bold> aedeagus, ventral view <bold>17</bold> left paramere, caudal view <bold>18</bold> left paramere, left lateral view <bold>19</bold> suspensorium. Scale bars: 0.2 mm (<bold>10–14</bold>); 0.1 mm (<bold>15–19</bold>).</p></caption><graphic xmlns:xlink="http://www.w3.org/1999/xlink" xlink:href="zookeys-822-053-g002.jpg" position="float" orientation="portrait" xlink:type="simple" id="oo_262307.jpg"/></fig></tp:treatment-sec></tp:taxon-treatment>
