# Supplementary material for: Taxonomic study of the genus Aoyuanus Ding & Chen, with descriptions of two new species (Hemiptera, Fulgoromorpha, Delphacidae)
Source: Zookeys. 2019 Feb 6;(822):53–65. doi: 10.3897/zookeys.822.26929 (PMC6374357; doi:10.3897/zookeys.822.26929)
Supplement: XML Treatment for Aoyuanus spathulus [file zookeys.822.26929-treatment3.xml]

<!DOCTYPE tp:taxon-treatment
  PUBLIC "-//TaxonX//DTD Taxonomic Treatment Publishing DTD v0 20100105//EN" "tax-treatment-NSO.dtd">
<tp:taxon-treatment xmlns:tp="http://www.plazi.org/taxpub"><tp:treatment-meta><kwd-group><label>Taxon classification</label><kwd><named-content xmlns:xlink="http://www.w3.org/1999/xlink" content-type="kingdom">Animalia</named-content></kwd><kwd><named-content xmlns:xlink="http://www.w3.org/1999/xlink" content-type="order">Hemiptera</named-content></kwd><kwd><named-content xmlns:xlink="http://www.w3.org/1999/xlink" content-type="family">Delphacidae</named-content></kwd></kwd-group><mixed-citation publication-type="journal"><person-group><name><surname>Zhou</surname><given-names>Zheng-Xiang</given-names></name><name><surname>Yang</surname><given-names>Lin</given-names></name><name><surname>Chen</surname><given-names>Xiang-Sheng</given-names></name></person-group><article-title>Taxonomic study of the genus <italic><tp:taxon-name><tp:taxon-name-part taxon-name-part-type="genus" reg="Aoyuanus">Aoyuanus</tp:taxon-name-part></tp:taxon-name></italic> Ding &amp; Chen, with descriptions of two new species (<tp:taxon-name><tp:taxon-name-part taxon-name-part-type="order">Hemiptera</tp:taxon-name-part></tp:taxon-name>, <tp:taxon-name><tp:taxon-name-part taxon-name-part-type="infraorder">Fulgoromorpha</tp:taxon-name-part></tp:taxon-name>, <tp:taxon-name><tp:taxon-name-part taxon-name-part-type="family">Delphacidae</tp:taxon-name-part></tp:taxon-name>)</article-title><source>Zookeys</source><day>6</day><month>2</month><year>2019</year><volume>2019</volume><issue>822</issue><fpage>53</fpage><lpage>65</lpage><pub-id pub-id-type="doi">10.3897/zookeys.822.26929</pub-id></mixed-citation></tp:treatment-meta><tp:nomenclature><tp:taxon-name>
            <tp:taxon-name-part taxon-name-part-type="genus" reg="Aoyuanus">Aoyuanus</tp:taxon-name-part>
            <tp:taxon-name-part taxon-name-part-type="species" reg="spathulus">spathulus</tp:taxon-name-part>
            <object-id xmlns:xlink="http://www.w3.org/1999/xlink" content-type="zoobank" xlink:type="simple">http://zoobank.org/0B63176F-93FB-454A-8F80-0E271F0148B4</object-id>
          </tp:taxon-name><tp:taxon-status xmlns:xlink="http://www.w3.org/1999/xlink" xlink:type="simple">sp. n.</tp:taxon-status><xref ref-type="fig" rid="F3">Figs 20–28</xref><xref ref-type="fig" rid="F4">, 29–39</xref><!--PageBreak --><!--PageBreak --></tp:nomenclature><tp:treatment-sec sec-type="type material" id="SECID0ELQAE"><title>Type material.</title><p>Holotype: ♂, <bold>China</bold>: Yunnan, Simao County, Caiyanghe (<named-content xmlns:xlink="http://www.w3.org/1999/xlink" content-type="dwc:verbatimCoordinates" xlink:type="simple"><named-content content-type="geo-json" specific-use="{&#34;type&#34;:&#34;Point&#34;,&#34;coordinates&#34;:[101.333333,22.933333]}" id="NCID0EWQAE" xlink:type="simple">22°56'N, 101°20'E</named-content></named-content>), 23 Aug 2014, Z-X Zhou. Paratypes: 2♂♂, same data as holotype.</p><!--PageBreak --></tp:treatment-sec><tp:treatment-sec sec-type="type locality" id="SECID0E3QAE"><title>Type locality.</title><p>China: Yunnan, Simao County, Caiyanghe (<named-content xmlns:xlink="http://www.w3.org/1999/xlink" content-type="dwc:verbatimCoordinates" xlink:type="simple"><named-content content-type="geo-json" specific-use="{&#34;type&#34;:&#34;Point&#34;,&#34;coordinates&#34;:[101.333333,22.933333]}" id="NCID0EFRAE" xlink:type="simple">22°56'N, 101°20'E</named-content></named-content>), 1368 m.</p></tp:treatment-sec><tp:treatment-sec sec-type="description" id="SECID0EKRAE"><title>Measurements</title><p>(n = 3). Body length (from apex of vertex to apex of forewing): male 1.90–2.00 mm; forewing length: male 0.80–0.87 mm.</p></tp:treatment-sec><tp:treatment-sec sec-type="diagnosis" id="SECID0EPRAE"><title>Diagnosis.</title><p>Forewings with brown marking at apex (Figs <xref ref-type="fig" rid="F3">20</xref>, <xref ref-type="fig" rid="F3">21</xref>). Aedeagus forked at approximately basal one-third, with dorsal one broad, flat and rounded at apex (Figs <xref ref-type="fig" rid="F4">34</xref>, <xref ref-type="fig" rid="F4">35</xref>). Anal segment with two processes at laterocaudal margins, broad and large, broadened at apex (Figs <xref ref-type="fig" rid="F4">32</xref>, <xref ref-type="fig" rid="F4">33</xref>).</p><fig id="F3" position="float" orientation="portrait"><label>Figures 20–28.</label><caption><p><italic><tp:taxon-name><tp:taxon-name-part taxon-name-part-type="genus" reg="Aoyuanus">Aoyuanus</tp:taxon-name-part><tp:taxon-name-part taxon-name-part-type="species" reg="spathulus">spathulus</tp:taxon-name-part></tp:taxon-name></italic> sp. n., male. <bold>20–21</bold> male habitus (dorsal and lateral views) <bold>22</bold> forewing <bold>23, 26</bold> head and thorax, dorsal view <bold>24, 27</bold> front <bold>25, 28</bold> head and thorax, lateral view. Scale bars: 0.5 mm.</p></caption><graphic xmlns:xlink="http://www.w3.org/1999/xlink" xlink:href="zookeys-822-053-g003.jpg" position="float" orientation="portrait" xlink:type="simple" id="oo_262308.jpg"/></fig><fig id="F4" position="float" orientation="portrait"><label>Figures 29–39.</label><caption><p><italic><tp:taxon-name><tp:taxon-name-part taxon-name-part-type="genus" reg="Aoyuanus">Aoyuanus</tp:taxon-name-part><tp:taxon-name-part taxon-name-part-type="species" reg="spathulus">spathulus</tp:taxon-name-part></tp:taxon-name></italic> sp. n., male. <bold>29</bold> genitalia, caudal view <bold>30</bold> genitalia, lateral view <bold>31</bold> diaphragm, caudal view <bold>32</bold> anal segment, left view <bold>33</bold> anal segment, caudal view <bold>34</bold> aedeagus, left view <bold>35</bold> aedeagus, ventral view <bold>36</bold> parameres, caudal view <bold>37</bold> left paramere, left lateral view <bold>38</bold> right paramere, right lateral view <bold>39</bold> suspensorium. Scale bars: 0.2 mm (<bold>29–33</bold>); 0.1 mm (<bold>34–39</bold>).</p></caption><graphic xmlns:xlink="http://www.w3.org/1999/xlink" xlink:href="zookeys-822-053-g004.jpg" position="float" orientation="portrait" xlink:type="simple" id="oo_262309.jpg"/></fig></tp:treatment-sec><tp:treatment-sec sec-type="description" id="SECID0EBVAE"><title>Description.</title><p><italic>Coloration.</italic> General color yellowish white to dark brown (Figs <xref ref-type="fig" rid="F3">20</xref>, <xref ref-type="fig" rid="F3">21</xref>, <xref ref-type="fig" rid="F3">23–25</xref>). Head yellowish white to yellowish brown (Figs <xref ref-type="fig" rid="F3">23–25</xref>). Vertex yellowish white (Fig. <xref ref-type="fig" rid="F3">23</xref>). Frons black-brown, except middle carina and lateral margins yellow (Fig. <xref ref-type="fig" rid="F3">24</xref>). Clypeus yellowish brown (Fig. <xref ref-type="fig" rid="F3">24</xref>). Rostrum yellowish brown, with <!--PageBreak -->apex brown. Genae yellowish brown (Figs <xref ref-type="fig" rid="F3">24</xref>, <xref ref-type="fig" rid="F3">25</xref>). Eyes generally yellowish brown (Figs <xref ref-type="fig" rid="F3">20</xref>, <xref ref-type="fig" rid="F3">21</xref>, <xref ref-type="fig" rid="F3">23–25</xref>); ocellus yellow (Fig. <xref ref-type="fig" rid="F3">25</xref>). Antennae with first segment yellowish brown and black at apex and with second segment yellow (Fig. <xref ref-type="fig" rid="F3">24</xref>). Pronotum and mesonotum yellow, except carinae yellowish white (Fig. <xref ref-type="fig" rid="F3">23</xref>). Forewings with brown marking at apex (Figs <xref ref-type="fig" rid="F3">20</xref>, <xref ref-type="fig" rid="F3">21</xref>). Legs yellowish white to yellowish brown, tibiae yellow and yellowish brown basally, tarsomeres yellow (Figs <xref ref-type="fig" rid="F3">20</xref>, <xref ref-type="fig" rid="F3">21</xref>). Abdomen black, except <!--PageBreak -->lateral margins and middorsum with pale markings and segments 7–9 pale dorsally (Figs <xref ref-type="fig" rid="F3">20</xref>, <xref ref-type="fig" rid="F3">21</xref>).</p><p><italic>Structure. Head and thorax.</italic> Head including eyes narrower than pronotum, ratio 0.98:1 (Figs <xref ref-type="fig" rid="F3">23</xref>, <xref ref-type="fig" rid="F3">26</xref>). Vertex with lateral carinae slightly concave, shorter submedially than wide at base, ratio 0.76:1, narrower at apex than at base, ratio 0.90:1 (Figs <xref ref-type="fig" rid="F3">23</xref>, <xref ref-type="fig" rid="F3">26</xref>). Frons longer in middle line than wide at widest part, ratio 1.77:1 (Figs <xref ref-type="fig" rid="F3">24</xref>, <xref ref-type="fig" rid="F3">27</xref>). Postclypeus wider at base than frons at apex, slightly longer than wide at base (Figs <xref ref-type="fig" rid="F3">24</xref>, <xref ref-type="fig" rid="F3">27</xref>). Antennae with basal segment as long as wide, shorter than second, ratio 0.45:1 (Figs <xref ref-type="fig" rid="F3">24</xref>, <xref ref-type="fig" rid="F3">27</xref>). Pronotum longer than vertex, ratio 1.06:1 (Figs <xref ref-type="fig" rid="F3">23</xref>, <xref ref-type="fig" rid="F3">26</xref>). Mesonotum shorter than pronotum and vertex combined, ratio 0.81:1 (Figs <xref ref-type="fig" rid="F3">23</xref>, <xref ref-type="fig" rid="F3">26</xref>). Posttibial spur with 16–20 distinct teeth along hind margin. Brachypterous forewings distinctly not reaching apex of abdomen, longer than widest part, ratio 1.76:1, widest at middle (Fig. <xref ref-type="fig" rid="F3">22</xref>).</p><p><italic>Male genitalia.</italic> Pygofer with a medioventral process (Figs <xref ref-type="fig" rid="F4">29–31</xref>). Aedeagus forked in approximately basal one-third and dorsal one broad and flat, rounded at apex (Figs <xref ref-type="fig" rid="F4">34</xref>, <xref ref-type="fig" rid="F4">35</xref>). Parameres small, with apical half-turned mesad (Figs <xref ref-type="fig" rid="F4">36–38</xref>). Suspensorium Y-shaped, with arms as long as stem (Fig. <xref ref-type="fig" rid="F4">39</xref>). Anal segment with two processes at laterocaudal margins, large, broadened at apex (Figs <xref ref-type="fig" rid="F4">32</xref>, <xref ref-type="fig" rid="F4">33</xref>).</p></tp:treatment-sec><tp:treatment-sec sec-type="Reported hosts" id="SECID0EB2AE"><title>Reported hosts.</title><p>None.</p></tp:treatment-sec><tp:treatment-sec sec-type="distribution" id="SECID0EG2AE"><title>Distribution.</title><p>China (Yunnan).</p></tp:treatment-sec><tp:treatment-sec sec-type="etymology" id="SECID0EL2AE"><title>Etymology.</title><p>The specific name is derived from the Latin word <italic><tp:taxon-name><tp:taxon-name-part taxon-name-part-type="genus" reg="Aoyuanus"/><tp:taxon-name-part taxon-name-part-type="species" reg="spathulus">spathulus</tp:taxon-name-part></tp:taxon-name></italic> (narrow and flattened), referring to the male anal segment with two spatulate processes.</p></tp:treatment-sec><tp:treatment-sec sec-type="remarks" id="SECID0E22AE"><title>Remarks.</title><p>The new species is similar to <italic><tp:taxon-name><tp:taxon-name-part taxon-name-part-type="genus" reg="Aoyuanus">Aoyuanus</tp:taxon-name-part><tp:taxon-name-part taxon-name-part-type="species" reg="furcatus">furcatus</tp:taxon-name-part></tp:taxon-name></italic> Ding &amp; Chen, 2001 in the shape of the aedeagus, but can be easily distinguished from the latter by the male anal segment with processes (without processes in <italic><tp:taxon-name><tp:taxon-name-part taxon-name-part-type="genus" reg="Aoyuanus">A.</tp:taxon-name-part><tp:taxon-name-part taxon-name-part-type="species" reg="furcatus">furcatus</tp:taxon-name-part></tp:taxon-name></italic>); and the pygofer with a medioventral process (with three processes in <italic><tp:taxon-name><tp:taxon-name-part taxon-name-part-type="genus" reg="Aoyuanus">A.</tp:taxon-name-part><tp:taxon-name-part taxon-name-part-type="species" reg="furcatus">furcatus</tp:taxon-name-part></tp:taxon-name></italic>). This new species is also extremely similar to <italic><tp:taxon-name><tp:taxon-name-part taxon-name-part-type="genus" reg="Aoyuanus">Aoyuanus</tp:taxon-name-part><tp:taxon-name-part taxon-name-part-type="species" reg="varius">varius</tp:taxon-name-part></tp:taxon-name></italic> sp. n. in the shape of aedeagus, but can be easily distinguished from the latter by the anal segment with lateroapical angles symmetrical (anal segment with lateroapical angles asymmetrical in <italic><tp:taxon-name><tp:taxon-name-part taxon-name-part-type="genus" reg="Aoyuanus">A.</tp:taxon-name-part><tp:taxon-name-part taxon-name-part-type="species" reg="varius">varius</tp:taxon-name-part></tp:taxon-name></italic> sp. n.); pygofer with one medioventral process not forked at apex (pygofer with medioventral process forked at apex in <italic><tp:taxon-name><tp:taxon-name-part taxon-name-part-type="genus" reg="Aoyuanus">A.</tp:taxon-name-part><tp:taxon-name-part taxon-name-part-type="species" reg="varius">varius</tp:taxon-name-part></tp:taxon-name></italic> sp. n.); suspensorium Y-shaped, with arms as long as stem (suspensorium with stem longer than arms in <italic><tp:taxon-name><tp:taxon-name-part taxon-name-part-type="genus" reg="Aoyuanus">A.</tp:taxon-name-part><tp:taxon-name-part taxon-name-part-type="species" reg="varius">varius</tp:taxon-name-part></tp:taxon-name></italic> sp. n.).</p></tp:treatment-sec></tp:taxon-treatment>
