# Supplementary material for: Taxonomic study of the genus Aoyuanus Ding & Chen, with descriptions of two new species (Hemiptera, Fulgoromorpha, Delphacidae)
Source: Zookeys. 2019 Feb 6;(822):53–65. doi: 10.3897/zookeys.822.26929 (PMC6374357; doi:10.3897/zookeys.822.26929)
Supplement: XML Treatment for Aoyuanus varius [file zookeys.822.26929-treatment4.xml]

<!DOCTYPE tp:taxon-treatment
  PUBLIC "-//TaxonX//DTD Taxonomic Treatment Publishing DTD v0 20100105//EN" "tax-treatment-NSO.dtd">
<tp:taxon-treatment xmlns:tp="http://www.plazi.org/taxpub"><tp:treatment-meta><kwd-group><label>Taxon classification</label><kwd><named-content xmlns:xlink="http://www.w3.org/1999/xlink" content-type="kingdom">Animalia</named-content></kwd><kwd><named-content xmlns:xlink="http://www.w3.org/1999/xlink" content-type="order">Hemiptera</named-content></kwd><kwd><named-content xmlns:xlink="http://www.w3.org/1999/xlink" content-type="family">Delphacidae</named-content></kwd></kwd-group><mixed-citation publication-type="journal"><person-group><name><surname>Zhou</surname><given-names>Zheng-Xiang</given-names></name><name><surname>Yang</surname><given-names>Lin</given-names></name><name><surname>Chen</surname><given-names>Xiang-Sheng</given-names></name></person-group><article-title>Taxonomic study of the genus <italic><tp:taxon-name><tp:taxon-name-part taxon-name-part-type="genus" reg="Aoyuanus">Aoyuanus</tp:taxon-name-part></tp:taxon-name></italic> Ding &amp; Chen, with descriptions of two new species (<tp:taxon-name><tp:taxon-name-part taxon-name-part-type="order">Hemiptera</tp:taxon-name-part></tp:taxon-name>, <tp:taxon-name><tp:taxon-name-part taxon-name-part-type="infraorder">Fulgoromorpha</tp:taxon-name-part></tp:taxon-name>, <tp:taxon-name><tp:taxon-name-part taxon-name-part-type="family">Delphacidae</tp:taxon-name-part></tp:taxon-name>)</article-title><source>Zookeys</source><day>6</day><month>2</month><year>2019</year><volume>2019</volume><issue>822</issue><fpage>53</fpage><lpage>65</lpage><pub-id pub-id-type="doi">10.3897/zookeys.822.26929</pub-id></mixed-citation></tp:treatment-meta><tp:nomenclature><tp:taxon-name>
            <tp:taxon-name-part taxon-name-part-type="genus" reg="Aoyuanus">Aoyuanus</tp:taxon-name-part>
            <tp:taxon-name-part taxon-name-part-type="species" reg="varius">varius</tp:taxon-name-part>
            <object-id xmlns:xlink="http://www.w3.org/1999/xlink" content-type="zoobank" xlink:type="simple">http://zoobank.org/ECED68F4-41EC-40C4-8BED-E6766E23F4D2</object-id>
          </tp:taxon-name><tp:taxon-status xmlns:xlink="http://www.w3.org/1999/xlink" xlink:type="simple">sp. n.</tp:taxon-status><xref ref-type="fig" rid="F5">Figs 40–48</xref><xref ref-type="fig" rid="F6">, 49–60</xref></tp:nomenclature><tp:treatment-sec sec-type="type material" id="SECID0E56AE"><title>Type material.</title><p>Holotype: ♂, <bold>China</bold>: Yunnan, Dali County, Xiaguan (<named-content xmlns:xlink="http://www.w3.org/1999/xlink" content-type="dwc:verbatimCoordinates" xlink:type="simple"><named-content content-type="geo-json" specific-use="{&#34;type&#34;:&#34;Point&#34;,&#34;coordinates&#34;:[100.366667,25.966667]}" id="NCID0EKAAG" xlink:type="simple">25°58'N, 100°22'E</named-content></named-content>), 4 Aug 2006, Q-Z Song. Paratype: 1♂, same data as holotype.</p></tp:treatment-sec><tp:treatment-sec sec-type="type locality" id="SECID0EPAAG"><title>Type locality.</title><p>China: Yunnan, Dali County, Xiaguan (<named-content xmlns:xlink="http://www.w3.org/1999/xlink" content-type="dwc:verbatimCoordinates" xlink:type="simple"><named-content content-type="geo-json" specific-use="{&#34;type&#34;:&#34;Point&#34;,&#34;coordinates&#34;:[100.366667,25.966667]}" id="NCID0EYAAG" xlink:type="simple">25°58'N, 100°22'E</named-content></named-content>), 1988 m.</p></tp:treatment-sec><tp:treatment-sec sec-type="description" id="SECID0E4AAG"><title>Measurements</title><p>(n = 2). Body length (from apex of vertex to apex of forewing): male 2.00–2.02 mm; forewing length: male 1.07–1.10 mm.</p><!--PageBreak --></tp:treatment-sec><tp:treatment-sec sec-type="diagnosis" id="SECID0EDBAG"><title>Diagnosis.</title><p>Forewings pale yellow with dark black marking at apex (Figs <xref ref-type="fig" rid="F5">40</xref>, <xref ref-type="fig" rid="F5">41</xref>). Aedeagus forked at basal quarter, dorsal one broadened at apex in ventral view, longer than ventral one (Figs <xref ref-type="fig" rid="F6">54</xref>, <xref ref-type="fig" rid="F6">55</xref>). Anal segment with two processes at laterocaudal margins, processes asymmetrical (Figs <xref ref-type="fig" rid="F6">52</xref>, <xref ref-type="fig" rid="F6">53</xref>).</p><fig id="F5" position="float" orientation="portrait"><label>Figures 40–48.</label><caption><p><italic><tp:taxon-name><tp:taxon-name-part taxon-name-part-type="genus" reg="Aoyuanus">Aoyuanus</tp:taxon-name-part><tp:taxon-name-part taxon-name-part-type="species" reg="varius">varius</tp:taxon-name-part></tp:taxon-name></italic> sp. n., male. <bold>40–41</bold> male habitus (dorsal and lateral views) <bold>42</bold> forewing <bold>43, 46</bold> head and thorax, dorsal view <bold>44, 47</bold> front <bold>45, 48</bold> head and thorax, lateral view. Scale bars: 0.5 mm.</p></caption><graphic xmlns:xlink="http://www.w3.org/1999/xlink" xlink:href="zookeys-822-053-g005.jpg" position="float" orientation="portrait" xlink:type="simple" id="oo_262310.jpg"/></fig><fig id="F6" position="float" orientation="portrait"><label>Figures 49–60.</label><caption><p><italic><tp:taxon-name><tp:taxon-name-part taxon-name-part-type="genus" reg="Aoyuanus">Aoyuanus</tp:taxon-name-part><tp:taxon-name-part taxon-name-part-type="species" reg="varius">varius</tp:taxon-name-part></tp:taxon-name></italic> sp. n., male. <bold>49</bold> genitalia, caudal view <bold>50</bold> genitalia, lateral view <bold>51</bold> diaphragm, caudal view <bold>52</bold> anal segment, left view <bold>53</bold> anal segment, caudal view <bold>54</bold> aedeagus, left view <bold>55</bold> Aedeagus, ventral view <bold>56</bold> left paramere, caudal view <bold>57</bold> right paramere, caudal view <bold>58</bold> Left paramere, left lateral view <bold>59</bold> right paramere, right lateral view <bold>60</bold> suspensorium. Scale bars: 0.2 mm (<bold>49–53</bold>); 0.1 mm (<bold>54–60</bold>).</p></caption><graphic xmlns:xlink="http://www.w3.org/1999/xlink" xlink:href="zookeys-822-053-g006.jpg" position="float" orientation="portrait" xlink:type="simple" id="oo_262311.jpg"/></fig></tp:treatment-sec><tp:treatment-sec sec-type="description" id="SECID0EXEAG"><title>Description.</title><p><italic>Coloration.</italic> General color yellow to black (Figs <xref ref-type="fig" rid="F5">40</xref>, <xref ref-type="fig" rid="F5">41</xref>, <xref ref-type="fig" rid="F5">43–45</xref>). Head yellow to yellowish brown (Figs <xref ref-type="fig" rid="F5">40</xref>, <xref ref-type="fig" rid="F5">41</xref>, <xref ref-type="fig" rid="F5">43–45</xref>). Vertex yellowish brown (Figs <xref ref-type="fig" rid="F5">40</xref>, <xref ref-type="fig" rid="F5">43</xref>). Frons black brown, except middle carina and lateral margins yellowish brown (Fig. <xref ref-type="fig" rid="F5">44</xref>). Clypeus yellowish brown to dark brown (Fig. <xref ref-type="fig" rid="F5">44</xref>). Rostrum yellowish brown, with apex brown. Genae yellowish brown (Figs <xref ref-type="fig" rid="F5">44</xref>, <xref ref-type="fig" rid="F5">45</xref>). Eyes usually yellowish brown (Figs <xref ref-type="fig" rid="F5">40</xref>, <xref ref-type="fig" rid="F5">41</xref>, <xref ref-type="fig" rid="F5">43–45</xref>); ocellus black (Fig. <xref ref-type="fig" rid="F5">45</xref>). Antennae with basal segment yellowish brown and black at apex and with second segment yellowish brown (Figs <xref ref-type="fig" rid="F5">40</xref>, <xref ref-type="fig" rid="F5">41</xref>, <!--PageBreak -->43–45). Pronotum and mesonotum yellowish brown (Figs <xref ref-type="fig" rid="F5">40</xref>, <xref ref-type="fig" rid="F5">43</xref>). Forewings pale yellow with dark black marking at apex and midline dorsal margin (Figs <xref ref-type="fig" rid="F5">40</xref>, <xref ref-type="fig" rid="F5">41</xref>). Legs yellow to yellowish brown, tibiae yellow and yellowish brown basally, tarsomeres yellow (Figs <xref ref-type="fig" rid="F5">40</xref>, <xref ref-type="fig" rid="F5">41</xref>). Abdomen black, except lateral margins and dorsal apex with some small yellow markings (Figs <xref ref-type="fig" rid="F5">40</xref>, <xref ref-type="fig" rid="F5">41</xref>).</p><!--PageBreak --><p><italic>Structure. Head and thorax.</italic> Head including eyes narrower than pronotum, ratio 0.92:1 (Figs <xref ref-type="fig" rid="F5">43</xref>, <xref ref-type="fig" rid="F5">46</xref>). Vertex with longer than wide at base, ratio 1.18:1, narrower at apex than at base, ratio 0.81:1 (Figs <xref ref-type="fig" rid="F5">43</xref>, <xref ref-type="fig" rid="F5">46</xref>). Frons longer in middle line than wide at widest part, ratio 1.76:1 (Figs <xref ref-type="fig" rid="F5">44</xref>, <xref ref-type="fig" rid="F5">47</xref>). Postclypeus wider at base than frons at apex, slightly longer than wide at base (Figs <xref ref-type="fig" rid="F5">44</xref>, <xref ref-type="fig" rid="F5">47</xref>). Antennae with basal segment longer than wide, ratio 1.4:1, shorter than second, ratio 0.58:1 (Figs <xref ref-type="fig" rid="F5">44</xref>, <xref ref-type="fig" rid="F5">47</xref>). Pronotum shorter than vertex, ratio 0.87:1 (Figs <xref ref-type="fig" rid="F5">43</xref>, <xref ref-type="fig" rid="F5">46</xref>). Mesonotum shorter than pronotum and vertex combined, ratio 0.54:1 (Figs <xref ref-type="fig" rid="F5">43</xref>, <xref ref-type="fig" rid="F5">46</xref>). Posttibial spur with 18 distinct teeth along hind margin. Brachypterous forewings distinctly not reaching apex of abdomen, longer than widest part, ratio 1.73:1, widest at middle (Figs <xref ref-type="fig" rid="F5">40</xref>, <xref ref-type="fig" rid="F5">41</xref>).</p><p><italic>Male genitalia.</italic> Pygofer with one medioventral process, which forked at apex (Figs <xref ref-type="fig" rid="F6">49–51</xref>). Aedeagus forked at basal quarter, dorsal one longer and broader at apex than ventral one in ventral view (Figs <xref ref-type="fig" rid="F6">54</xref>, <xref ref-type="fig" rid="F6">55</xref>). Parameres small, with apical half-turned mesad (Figs <xref ref-type="fig" rid="F6">56–59</xref>). Suspensorium Y-shaped, stem longer than arms, ratio 2.5:1 (Fig. <xref ref-type="fig" rid="F6">60</xref>). Anal segment with two processes at laterocaudal margins, processes asymmetrical (Figs <xref ref-type="fig" rid="F6">52</xref>, <xref ref-type="fig" rid="F6">53</xref>).</p></tp:treatment-sec><tp:treatment-sec sec-type="Reported hosts" id="SECID0EOLAG"><title>Reported hosts.</title><p>None.</p></tp:treatment-sec><tp:treatment-sec sec-type="distribution" id="SECID0ETLAG"><title>Distribution.</title><p>China (Yunnan).</p></tp:treatment-sec><tp:treatment-sec sec-type="etymology" id="SECID0EYLAG"><title>Etymology.</title><p>The specific name is from the Latin word <italic>varius</italic> (meaning different, changeable), which alludes to the anal segment with two processes, which are asymmetrical.</p></tp:treatment-sec><tp:treatment-sec sec-type="remarks" id="SECID0EIMAG"><title>Remarks.</title><p>This new species is extremely similar to <italic><tp:taxon-name><tp:taxon-name-part taxon-name-part-type="genus" reg="Aoyuanus">Aoyuanus</tp:taxon-name-part><tp:taxon-name-part taxon-name-part-type="species" reg="spathulus">spathulus</tp:taxon-name-part></tp:taxon-name></italic> sp. n., but can be distinguished from them by the anal segment with lateroapical angles asymmetrical (anal segment with lateroapical angles symmetrical in <italic><tp:taxon-name><tp:taxon-name-part taxon-name-part-type="genus" reg="Aoyuanus">A.</tp:taxon-name-part><tp:taxon-name-part taxon-name-part-type="species" reg="spathulus">spathulus</tp:taxon-name-part></tp:taxon-name></italic> sp. n.).</p></tp:treatment-sec></tp:taxon-treatment>
